# Supplementary material for: State of Knowledge on the Acquisition, Diversity, Interspecies Attribution and Spread of Antimicrobial Resistance between Humans, Animals and the Environment: A Systematic Review
Source: Antibiotics (Basel). 2022 Dec 31;12(1):73. doi: 10.3390/antibiotics12010073 (PMC9854550; doi:10.3390/antibiotics12010073)
Supplement: Supplementary file 1 [file antibiotics-12-00073-s001.zip]

Archive with 1 entries (1 files):
- antibiotics-1939220-Online Supplement S1.pdf
